# Supplementary material for: Effectiveness of time-varying echo information for target geometry identification in bat-inspired human echolocation
Source: PLoS One. 2021 May 5;16(5):e0250517. doi: 10.1371/journal.pone.0250517 (PMC8099053; doi:10.1371/journal.pone.0250517)
Supplement: S1 File — (XLSX) [file pone.0250517.s004.xlsx]

## Sheet: Sheet1
ID	training_stationary	training_rotating	test_stationary	test_rotating
P1	56.25	81.25	68.75	93.75
P2	56.25	68.75	25	62.5
P3	68.75	68.75	68.75	62.5
P4	68.75	50	50	81.25
P5	68.75	68.75	68.75	62.5
P6	56.25	60	75	68.75
P7	57.1429	53.3333	62.5	68.75
P8	50	50	18.75	75
P9	66.6667	62.5	53.3333	56.25
P10	43.75	43.75	37.5	50
P11	68.75	68.75	56.25	87.5
P12	56.25	87.5	56.25	93.75
P13	56.25	62.5	50	43.75
P14	40	62.5	68.75	43.75
P15	68.75	56.25	18.75	68.75
