# Supplementary material for: Effectiveness of time-varying echo information for target geometry identification in bat-inspired human echolocation
Source: PLoS One. 2021 May 5;16(5):e0250517. doi: 10.1371/journal.pone.0250517 (PMC8099053; doi:10.1371/journal.pone.0250517)
Supplement: S2 File — (XLSX) [file pone.0250517.s005.xlsx]

## Sheet: Sheet1
ID	chance	stationary_training	stationary_test	rotating_training	rotating_test
P1	50	62.5	62.5	75	100
P1	50	50	75	87.5	87.5
P2	50	62.5	25	75	50
P2	50	50	25	62.5	75
P3	50	62.5	62.5	62.5	62.5
P3	50	75	75	75	62.5
P4	50	50	37.5	50	100
P4	50	87.5	62.5	50	62.5
P5	50	75	50	62.5	50
P5	50	62.5	87.5	75	75
P6	50	37.5	87.5	57.1429	62.5
P6	50	75	62.5	62.5	75
P7	50	57.1429	62.5	50	50
P7	50	57.1429	62.5	57.1429	87.5
P8	50	37.5	0	37.5	75
P8	50	62.5	37.5	62.5	75
P9	50	50	28.5714	62.5	37.5
P9	50	85.7143	75	62.5	75
P10	50	25	62.5	50	50
P10	50	62.5	12.5	37.5	50
P11	50	62.5	62.5	62.5	87.5
P11	50	75	50	75	87.5
P12	50	62.5	62.5	75	87.5
P12	50	50	50	100	100
P13	50	75	62.5	87.5	50
P13	50	37.5	37.5	37.5	37.5
P14	50	28.5714	50	50	50
P14	50	50	87.5	75	37.5
P15	50	62.5	0	62.5	75
P15	50	75	37.5	50	62.5
