# Supplementary material for: Effectiveness of time-varying echo information for target geometry identification in bat-inspired human echolocation
Source: PLoS One. 2021 May 5;16(5):e0250517. doi: 10.1371/journal.pone.0250517 (PMC8099053; doi:10.1371/journal.pone.0250517)
Supplement: S3 File — (XLSX) [file pone.0250517.s006.xlsx]

## Sheet: Sheet1
Right ear (symbol: ○)	Frequency [Hz]	P1	P2	P3	P4	P5	P6	P7	P8	P9	P10	P11	P12	P13	P14	P15
	250	10	10	15	10	10	15	10	10	5	10	20	20	5	20	15
	500	5	5	10	5	10	10	10	5	5	10	15	30	0	15	15
	1000	5	5	10	5	15	5	5	5	0	10	5	0	0	5	10
	2000	10	5	10	5	5	5	-5	20	5	5	10	5	5	5	5
	4000	5	0	-5	0	0	5	5	0	0	0	5	5	-5	0	0
	8000	20	10	5	35	15	-5	10	15	15	5	15	10	-5	15	5
	Check	○	○	○	○	○	○	○	○	○	○	○	○	○	○	○
Left ear (symbol: ×)	Frequency [Hz]	P1	P2	P3	P4	P5	P6	P7	P8	P9	P10	P11	P12	P13	P14	P15
	250	5	5	20	10	5	10	10	10	10	10	5	10	5	15	15
	500	5	10	15	0	5	10	5	5	5	10	5	10	5	15	15
	1000	0	5	5	0	10	10	5	0	0	10	5	5	10	5	10
	2000	0	0	5	0	15	5	5	20	10	5	5	5	10	5	5
	4000	-5	-5	0	-5	0	0	5	5	5	5	0	0	5	15	-5
	8000	5	0	5	10	20	5	15	5	0	10	15	0	15	0	10
	Check	○	○	○	○	○	○	○	○	○	○	○	○	○	○	○
